# Supplementary material for: In Vitro Anticancer Properties of Novel Bis-Triazoles
Source: Curr Issues Mol Biol. 2022 Dec 29;45(1):175–96. doi: 10.3390/cimb45010014 (PMC9858002; doi:10.3390/cimb45010014)
Supplement: Supplementary file 1 [file cimb-45-00014-s001.zip]

Archive with 11 entries (11 files):
- Figure S1.pdf
- Figure S2 (A).tif
- Figure S2 (B).tif
- Figure S2 (C).tif
- Figure S2.pdf
- Figure S3 (A).tif
- Figure S3 (B).tif
- Figure S3 (C).tif
- Figure S3.pdf
- Figure S4 (A).jpg
- Figure S4 (B).jpg
